# Supplementary material for: No Association between the Plasmodium vivax crt-o MS334 or In9pvcrt Polymorphisms and Chloroquine Failure in a Pre-Elimination Clinical Cohort from Malaysia with a Large Clonal Expansion
Source: Antimicrob Agents Chemother. 2023 Jun 14;67(7):e01610-22. doi: 10.1128/aac.01610-22 (PMC10353443; doi:10.1128/aac.01610-22)
Supplement: Supplemental file 1 — Supplemental material. Download aac.01610-22-s0001.csv, CSV file, 0.00 MB [file aac.01610-22-s0001.csv]

Supplementary File 1. Details on patient, parasitological and molecular results
Information on 49 patients assigned to chloroquine treatment in the Malaysian clinical trial.
Patient	Age range (years)	Gender	Parasitemia	CQ treatment dose (mg/kg)	Slope half life	Clonality at treatment	MLG at treatment	MS334 allele at treatment	In9 allele at treatment	Recurrence (Day post-treatment)	Clonality of recrudescence	MLG of recrudescence	MS334 allele of recrudescence	In9 allele of recrudescence	CQ+DCQ level - Day 7 (ng/mL)	CQ+DCQ level - Day 28 (ng/mL)	CQ+DCQ level - Day of recurrence (ng/mL)
KV004	5 to 15	Male	24400	23.25	3.13997	1	17	4	6	NA	NA	NA	NA	NA	51.68	61.81	NA
MK050	>15	Male	1523	26.2712	5.41263	1	12	2	NA	NA	NA	NA	NA	NA	56.58	20.88	NA
MK054	>15	Male	42521	27.6786	4.78353	1	10	NA	NA	NA	NA	NA	NA	NA	48.71	NA	NA
MK079	5 to 15	Male	11586	25	9.3479	1	1	NA	NA	28	1	1	5	1	26.9	3.18	3.18
MV001	5 to 15	Female	16968	25.8333	5.9024	1	NA	NA	NA	14	NA	NA	NA	NA	46.01	NA	NA
MV002	>15	Female	21952	41.3333	4.37295	1	6	2	NA	NA	NA	NA	NA	NA	141.78	NA	NA
MV003	5 to 15	Male	560	33.2143		1	NA	NA	NA	NA	NA	NA	NA	NA	137.96	NA	NA
MV007	>15	Male	312	26.2712		NA	NA	NA	NA	NA	NA	NA	NA	NA	93.91	7.26	NA
MV009	5 to 15	Male	3232	25	3.81267	1	5	3	3	NA	NA	NA	NA	NA	37.34	3.49	NA
MV010	5 to 15	Female	639	27.381		1	2	2	NA	19	1	2	NA	NA	NA	NA	0
MV012	>15	Female	4621	30.3922	7.39137	2	1 and 10	NA	NA	14	2	1 and 10	NA	NA	52.49	NA	4.47
MV014	>15	Male	1004	37.8049	3.4803	2	13 and 14	NA	NA	NA	NA	NA	NA	NA	47.49	4.92	NA
MV015	>15	Male	408	29.8077		1	12	2	4	NA	NA	NA	NA	NA	116.07	13.48	NA
MV019	5 to 15	Male	3995	25	35.6496	1	3	5	NA	17	2	3 and 4	2	3	20.62	NA	20.62
MV021	>15	Male	1937	28.1818	7.85654	1	5	3	3	23	1	5	3	3	32.18	NA	120.49
MV023	>15	Male	8786	27.4336	7.04455	1	5	NA	NA	24	1	5	NA	NA	80.52	NA	69.1
MV026	5 to 15	Male	1381	24.2188	14.2846	2	13 and 14	NA	NA	14	2	15 and 16	NA	NA	20.45	NA	NA
MV027	5 to 15	Female	5000	25	5.59065	2	1 and 10	NA	NA	14	2	1 and 18	NA	NA	24.37	NA	NA
MV029	5 to 15	Male	1226	25	25.8163	2	1 and 20	NA	NA	3	NA	NA	NA	NA	25.6	3.52	NA
MV030	5 to 15	Male	3690	24.6	8.47705	2	1 and 19	NA	NA	12	2	1 and 18	NA	NA	NA	NA	19.67
MV033	>15	Male	2441	17.2222	7.00266	1	6	2	NA	14	1	6	2	4	72.96	NA	25.3
MV037	>15	Male	2333	28.7037	8.88441	1	6	2	4	NA	NA	NA	NA	NA	NA	NA	NA
MV039	>15	Male	3694	21.2329	8.27658	NA	NA	NA	NA	10	NA	NA	NA	NA	NA	NA	NA
TK001	5 to 15	Male	18026	28.1818	3.82589	1	6	NA	NA	NA	NA	NA	NA	NA	34.56	5.64	NA
TK006	5 to 15	Female	6350	25.2443	5.05905	1	6	2	4	NA	NA	NA	NA	NA	35.44	3.3	NA
TK020	>15	Female	1588	23.8461	3.66825	1	2	2	4	NA	NA	NA	NA	NA	NA	NA	NA
TK026	5 to 15	Male	3765	36.9048	3.17435	1	6	2	4	28	2	6 and 7	5	NA	64.44	5.18	5.18
TK028	<5	Male	6353	25	11.2742	1	6	NA	NA	1	NA	NA	NA	NA	13.83	1.23	NA
TV004	5 to 15	Male	8120	32.9787	2.56008	1	8	NA	NA	NA	NA	NA	NA	NA	53.18	4.59	NA
TV005	5 to 15	Female	1909	38.8829	3.86051	1	8	3	5	28	NA	NA	NA	NA	17.59	2.18	2.18
TV009	>15	Female	2995	28.7037	2.43395	1	6	2	4	NA	NA	NA	NA	NA	NA	NA	NA
TV011	5 to 15	Female	5064	25	5.54702	1	6	2	4	NA	NA	NA	NA	NA	37.52	2.58	NA
TV013	>15	Male	1189	32.9787	3.14438	1	NA	1	2	NA	NA	NA	NA	NA	43.98	8.35	NA
TV016	>15	Male	2871	31.893	5.17817	1	11	2	4	NA	NA	NA	NA	NA	NA	NA	NA
TV020	>15	Male	4064	26.2712	5.43713	1	9	2	4	28	NA	NA	NA	NA	69.68	5	5
TV023	>15	Male	2466	29.9807	8.27094	1	6	NA	NA	28	NA	NA	NA	NA	86.49	8.92	8.92
TV026	>15	Male	1584	25.4098	4.36981	1	6	2	4	NA	NA	NA	NA	NA	NA	NA	NA
TV029	5 to 15	Female	2570	34.4444	6.52772	1	6	2	NA	23	1	6	2	4	89.32	NA	NA
TV030	>15	Female	3315	17.8004	5.78659	1	6	2	4	NA	NA	NA	NA	NA	NA	4.56	NA
TV031	>15	Male	8122	24.4095	6.63038	1	6	2	4	NA	NA	NA	NA	NA	72	3.34	NA
TV032	5 to 15	Female	1829	86.8261	21.1261	1	6	2	4	3	NA	NA	NA	NA	28.79	1.93	NA
TV038	5 to 15	Female	1200	78.534	10.319	1	6	2	4	28	1	6	2	NA	35.36	8.34	8.34
TV040	5 to 15	Male	8023	35.7143	4.95398	1	6	2	4	21	1	6	2	4	42.47	NA	5.49
TV041	5 to 15	Male	3131	24.878	18.1039	1	6	2	4	3	NA	NA	NA	NA	29.11	4.21	NA
TV042	>15	Female	625	35.5505		1	6	2	4	NA	NA	NA	NA	NA	41.24	4.87	NA
TV043	>15	Male	15597	27.2408	5.34216	1	6	NA	NA	28	1	6	NA	NA	148.74	7.84	7.84
TV045	>15	Male	240	25.0809		1	6	NA	NA	NA	NA	NA	NA	NA	62.79	42.9	NA
TV048	5 to 15	Male	3788	30.0388	5.55555	1	6	2	4	28	1	6	2	4	47.47	7.33	7.33
TV051	>15	Female	2295	35.9629	3.88922	1	6	2	NA	20	1	6	2	NA	73.77	NA	42.25
