# Supplementary material for: No Association between the Plasmodium vivax crt-o MS334 or In9pvcrt Polymorphisms and Chloroquine Failure in a Pre-Elimination Clinical Cohort from Malaysia with a Large Clonal Expansion
Source: Antimicrob Agents Chemother. 2023 Jun 14;67(7):e01610-22. doi: 10.1128/aac.01610-22 (PMC10353443; doi:10.1128/aac.01610-22)
Supplement: Supplemental file 2 — Supplemental material. Download aac.01610-22-s0002.csv, CSV file, 0.00 MB [file aac.01610-22-s0002.csv]

Supplementary File 2. List of microsatellite-based multi-locus genotypes
Details of the 20 microsatellite-based multi-locus genotypes observed in the Malaysian clinical trial sample set.
MLG	MS12	pv3.27	msp1f3	MS10	MS5	MS1	MS8	MS16	MS20
1	209	280	258	195	194	237	281	385	201
2	206	280	261	180	182	237	263	352	201
3	209	280	258	195	182	237	281	385	219
4	209	280	258	153	182	237	281	385	219
5	209	280	348	195	164	228	281	463	201
6	209	280	255	195	173	237	281	418	201
7	209	280	255	195	182	237	281	418	201
8	206	280	261	195	179	231	272	421	198
9	209	264	258	195	182	237	281	418	201
10	209	280	258	195	194	237	281	463	201
11	209	280	258	195	182	237	281	418	201
12	209	280	258	195	182	237	281	418	219
13	209	280	258	195	182	237	281	463	201
14	209	280	258	195	182	237	281	385	201
15	209	280	258	195	182	237	281	463	183
16	209	280	258	195	182	237	281	385	183
17	215	328	249	180	176	231	302	418	216
18	209	280	258	195	167	237	281	385	201
19	209	280	258	195	170	237	281	385	201
20	209	280	258	195	194	237	281	439	201
